# Supplementary material for: Current Status of Putative Animal Sources of SARS-CoV-2 Infection in Humans: Wildlife, Domestic Animals and Pets
Source: Microorganisms. 2021 Apr 17;9(4):868. doi: 10.3390/microorganisms9040868 (PMC8072559; doi:10.3390/microorganisms9040868)
Supplement: Supplementary file 1 [file microorganisms-09-00868-s001.zip]

Archive with 1 entries (1 files):
- microorganisms-1168666-supplementary.pdf
